# Supplementary material for: Exploration of the Possible Relationships Between Gut and Hypothalamic Inflammation and Allopregnanolone: Preclinical Findings in a Post-Finasteride Rat Model
Source: Biomolecules. 2025 Jul 18;15(7):1044. doi: 10.3390/biom15071044 (PMC12293867; doi:10.3390/biom15071044)
Supplement: Supplementary file 1 [file biomolecules-15-01044-s001.zip]

Archive with 5 entries (3 files):
- biomolecules-3641773/
- biomolecules-3641773/biomolecules-3641773-supplementary.docx
- biomolecules-3641773/original WB figure/
- biomolecules-3641773/original WB figure/Blots 1 with frame.pdf
- biomolecules-3641773/original WB figure/Blots 2 with frame.pdf
